# Supplementary material for: Family Facilitators of, Barriers to and Strategies for Healthy Eating among Chinese Adolescents: Qualitative Interviews with Parent–Adolescent Dyads
Source: Nutrients. 2023 Jan 27;15(3):651. doi: 10.3390/nu15030651 (PMC9920773; doi:10.3390/nu15030651)
Supplement: Supplementary file 1 [file nutrients-15-00651-s001.zip]

Archive with 1 entries (1 files):
- nutrients-2138133-supplementary.pdf
